# Supplementary material for: Stool consistency is significantly associated with pain perception
Source: PLoS One. 2017 Aug 9;12(8):e0182859. doi: 10.1371/journal.pone.0182859 (PMC5549932; doi:10.1371/journal.pone.0182859)
Supplement: S1 File — (XLSX) [file pone.0182859.s001.xlsx]

## Sheet: Sheet1
No	male 1 female 2	age	height	weight	BMI	BSFS	CCS	vas 100	vas 600	Cold presser test	HADS A	HADS D	PCS	STAI-state	STAI-trait
1	2	22	158	47	18.83	3	4	13	26	14.18	16	8	40	35	38
2	2	22	153	46	19.65	3	4	7	67	25.09	7	3	17	34	31
3	2	21	158	46	18.43	2	10	5	12	6.43	3	1	23	28	26
4	2	22	158	48	19.23	3	9	5	68	23.53	3	1	19	17	24
5	2	22	163.5	54	20.2	2	5	10	60	33.25	4	1	13	28	22
6	2	23	161	53	20.45	1	12	0	27	8.47	8	0	6	27	29
7	2	23	153	56	23.92	4	10	9	38	20.21	5	1	2	43	47
8	2	23	162	50	19.05	4	1	6	46	27.49	2	1	4	46	45
9	2	23	146	55	25.8	4	2	7	10	28.24	9	5	9	48	47
10	2	23	156	49	20.13	3	7	10	58	27.52	13	13	22	57	56
11	1	22	175	61	19.92	4	6	8	37	29.02	5	10	0	42	50
12	1	21	168	56	19.84	4	0	0	58	20.81	0	0	5	37	41
13	1	22	173	75	25.06	4	3	15	37	25.5	4	4	14	47	45
14	1	22	176	54	17.43	3	4	20	46	34.12	6	1	14	42	45
15	1	22	171	66	22.57	5	3	18	70	17	16	4	39	59	55
16	1	23	168	58	20.55	4	1	4	54	20.05	3	5	15	46	51
17	1	22	171	79	27.02	3	4	1	65	38.57	11	6	26	48	50
18	1	22	175	65	21.22	4	5	20	67	28.33	13	6	37	56	52
19	1	23	172	77	26.03	4	1	11	58	28.6	9	10	23	53	51
20	2	22	146	52	24.39	4	5	10	56	16.91	11	8	29	51	49
21	2	22	160	54	21.09	2	3	11	17	83.35	11	8	10	48	53
22	2	21	168	55	19.49	4	5	10	22	23	7	2	5	48	50
23	2	21	171	60	20.52	3	3	20	49	14.06	4	3	52	42	47
24	1	25	178	69	21.78	4	1	2	26	45.16	11	11	19	51	50
25	1	24	173	58	19.38	3	2	10	62	25.37	5	2	7	57	44
26	1	23	173	80	26.73	5	6	22	70	11.41	6	6	10	51	54
27	1	22	176	65	20.98	6	3	24	67	8.17	13	15	8	56	57
28	1	24	170	70	24.22	4	4	18	61	13.47	6	7	11	54	52
29	1	23	164	85	31.6	2	1	5	31	19.06	12	12	1	47	42
30	1	25	176	74	23.89	4	4	28	58	13.77	8	6	20	47	47
31	1	23	169	67	23.46	5	1	9	44	14.34	6	5	14	47	49
32	1	22	174	64	21.14	4	0	10	51	29.29	3	3	1	48	45
33	1	22	175	73	23.84	4	3	14	34	62.47	3	3	15	44	44
34	1	22	172	60	20.28	5	3	19	60	30.05	4	2	27	48	47
35	1	21	180	72	22.22	4	2	11	60	17.99	10	9	31	53	53
36	1	22	176	64	20.66	4	2	11	67	17.4	8	3	15	49	46
37	1	21	168	63	22.32	4	1	11	41	12.87	1	2	0	42	44
38	1	25	169	82	28.71	3	1	19	59	28.43	7	9	25	46	50
